# Supplementary material for: Catalytic Efficiency Improvement in Cellobiohydrolase I by Cross-Species Domain Exchange Engineering
Source: Int J Mol Sci. 2025 Apr 24;26(9):4024. doi: 10.3390/ijms26094024 (PMC12072009; doi:10.3390/ijms26094024)
Supplement: Supplementary file 1 [file ijms-26-04024-s001.zip]

Archive with 1 entries (1 files):
- ijms-3552207-supplementary.pdf
